# Supplementary material for: Fourier Ptychographic Microscopy via Alternating Direction Method of Multipliers
Source: Cells. 2022 Apr 30;11(9):1512. doi: 10.3390/cells11091512 (PMC9104836; doi:10.3390/cells11091512)
Supplement: Supplementary file 1 [file cells-11-01512-s001.zip]

Archive with 1 entries (1 files):
- cells-1668639-supplementary.pdf
